# Supplementary material for: Unpacking the V1 map: Differential covariation of preferred spatial frequency and cortical magnification across spatial dimensions
Source: PLoS Comput Biol. 2025 Oct 27;21(10):e1013599. doi: 10.1371/journal.pcbi.1013599 (PMC12585101; doi:10.1371/journal.pcbi.1013599)
Supplement: S1 Table — Each polar angle bin is defined as 22.5° of angle centered at the labeled value (i.e., 11.25° of angle includes data between 0° and 22.5° of polar angle). 0° of angle is defined as at the right horizontal meridian of the visual field and angle increases counterclockwise around the visual field. Each eccentricity bin is defined as 1° of eccentricity centered at the labeled value (i.e., 2° eccentricity includes data between 1.5°–2.5° eccentricity). These values are derived from log-Gaussians fit to beta weights from the ‘combined’ stimuli condition (i.e., the average of the beta weights for each pinwheel-annulus stimulus pair. (XLSX) [file pcbi.1013599.s001.xlsx]

## Sheet: Sheet1
Preferred spatial frequency (cycles/deg)
Angle	Eccentricity
	2°	3°	4°	5°	6°	7°	8°	9°
11.25°	2	1.7	1.41	1.21	1.1	0.98	0.87	0.77
33.75°	1.97	1.58	1.26	1.12	1	0.9	0.79	0.69
56.25°	1.89	1.53	1.18	1.01	0.92	0.83	0.76	0.68
78.75°	1.84	1.45	1.11	0.92	0.85	0.75	0.68	0.63
101.25°	1.97	1.61	1.19	1	0.86	0.78	0.72	0.68
123.75°	1.96	1.59	1.23	1.06	0.96	0.85	0.78	0.71
146.25°	2	1.63	1.32	1.12	1.01	0.9	0.82	0.74
168.75°	2.18	1.75	1.42	1.19	1.07	0.97	0.85	0.79
191.25°	2.3	1.83	1.48	1.25	1.11	0.98	0.9	0.8
213.75°	2.02	1.72	1.38	1.14	1.03	0.92	0.84	0.74
236.25°	1.9	1.55	1.26	1.08	1	0.91	0.83	0.73
258.75°	1.84	1.67	1.27	1.07	0.98	0.87	0.8	0.73
281.25°	1.93	1.56	1.24	1.06	0.94	0.85	0.82	0.78
303.75°	1.97	1.53	1.26	1.1	0.97	0.89	0.82	0.77
326.25°	2.01	1.61	1.35	1.15	1.05	0.96	0.88	0.79
348.75°	2.13	1.73	1.45	1.26	1.13	1.01	0.92	0.83
