# Supplementary material for: Unpacking the V1 map: Differential covariation of preferred spatial frequency and cortical magnification across spatial dimensions
Source: PLoS Comput Biol. 2025 Oct 27;21(10):e1013599. doi: 10.1371/journal.pcbi.1013599 (PMC12585101; doi:10.1371/journal.pcbi.1013599)
Supplement: S2 Table — Each polar angle bin is defined as 22.5° of angle centered at the labeled value (i.e., 11.25° of angle includes data between 0° and 22.5° of polar angle). 0° of angle is defined as at the right horizontal meridian of the visual field and angle increases counterclockwise around the visual field. Each eccentricity bin is defined as 1° of eccentricity centered at the labeled value (i.e., 2° eccentricity includes data between 1.5°–2.5° eccentricity). (XLSX) [file pcbi.1013599.s002.xlsx]

## Sheet: Sheet1
Cortical magnification (mm/deg)
Angle	Eccentricity
	2°	3°	4°	5°	6°	7°	8°	9°
11.25°	6.22	4.5	3.78	3.6	3.42	2.76	2.2	1.77
33.75°	5.71	4.31	3.37	2.96	2.62	2.2	1.83	1.48
56.25°	5.01	4.44	3.8	3.3	2.78	2.52	1.8	1.32
78.75°	3.96	3.07	2.95	2.33	1.94	1.79	1.49	1.07
101.25°	4.7	3.07	2.21	2.22	2.14	1.9	1.59	1.27
123.75°	5.68	3.96	3.38	3.03	2.59	2.21	1.9	1.36
146.25°	5.93	4.49	3.46	2.81	2.45	2.12	1.78	1.49
168.75°	6.56	4.8	3.83	3.13	2.85	2.49	2.22	1.89
191.25°	7.29	5.82	4.47	3.76	3.23	2.72	2.35	2.03
213.75°	6.63	4.97	4.2	3.31	2.66	2.42	2	1.48
236.25°	5.06	3.94	3.17	2.82	2.3	1.82	1.55	1.25
258.75°	5	3.56	2.65	2.62	2.48	2.07	1.82	1.44
281.25°	4.55	3.32	2.79	2.58	2.28	2.11	1.7	1.5
303.75°	5.01	3.44	3.21	2.97	2.47	2.02	1.79	1.47
326.25°	6.7	4.39	4.03	3.41	3.1	2.43	1.94	1.42
348.75°	6.7	5.25	4.72	3.7	3.17	2.89	2.34	1.98
