# Supplementary material for: Unpacking the V1 map: Differential covariation of preferred spatial frequency and cortical magnification across spatial dimensions
Source: PLoS Comput Biol. 2025 Oct 27;21(10):e1013599. doi: 10.1371/journal.pcbi.1013599 (PMC12585101; doi:10.1371/journal.pcbi.1013599)
Supplement: S3 Table — 95% CIs are derived from bootstrapping across 40 observers. (XLSX) [file pcbi.1013599.s003.xlsx]

## Sheet: Sheet1
Median model parameter estimates when model is fit to individual observers
Model parameter estimates
	A	B	Alpha	Beta
Preferred spatial frequency	8.6 CI95 = [8.0, 9.3]	2.4 CI95 = [2.1, 2.7]	0.09 CI95 = [0.07, 0.11]	0.04 CI95 = [0.02, 0.06]
Cortical magnification	17.3 CI95 = [16.5, 18.1]	1.3 CI95 = [1.1, 1.6]	0.20 CI95 = [0.18, 0.25]	0.03 CI95 = [0.00, 0.06]
